# Supplementary material for: Fabrication of Superhydrophobic Ultra-Fine Brass Wire by Laser Processing
Source: Materials (Basel). 2025 Mar 23;18(7):1420. doi: 10.3390/ma18071420 (PMC11989576; doi:10.3390/ma18071420)
Supplement: Supplementary file 1 [file materials-18-01420-s001.zip]

Archive with 1 entries (1 files):
- materials-3511061-supplementary.pdf
